# Supplementary material for: Resequencing and transcriptomic analysis reveal differences in nitrite reductase in jujube fruit (Ziziphus jujuba Mill.)
Source: Plant Methods. 2021 Jul 12;17:75. doi: 10.1186/s13007-021-00776-9 (PMC8274035; doi:10.1186/s13007-021-00776-9)
Supplement: Supplementary file 1 — Additional file 1: Table S1. Summary of sequencing and mapping results. [file 13007_2021_776_MOESM1_ESM.xlsx]

## Sheet: Sheet1
Table S1. Summary of sequencing and mapping results of 'Linhuang No.1' and 'Muzao'
	'Linhuang No.1'	'Muzao'
Total reads	109 753 132	109 284 852
High-quality reads	106 152 132	104 646 084
Q20（%）	95.93	94.74
Q30（%）	89.67	89.66
GC(%)	33.97	33.79
Mapped（%）	94.63	94.4
Sequencing depth	32.89	32.51
Cov-ratio-30×(%)	46.75	46.17
