# Supplementary material for: Resequencing and transcriptomic analysis reveal differences in nitrite reductase in jujube fruit (Ziziphus jujuba Mill.)
Source: Plant Methods. 2021 Jul 12;17:75. doi: 10.1186/s13007-021-00776-9 (PMC8274035; doi:10.1186/s13007-021-00776-9)
Supplement: Supplementary file 2 — Additional file 2: Table S2. Distribution of CNVs and SVs across the chromosomes. [file 13007_2021_776_MOESM2_ESM.xlsx]

## Sheet: Sheet1
Table S2. Distribution of CNVs and SV across the seven barley chromosomes
Chr	CNV								SV
	Total number of CNV		Number of deletions		Number of duplications		Deletion/duplication ratio		Total number of SV		deletion（DEL）		duplication（DUP）		translocation（BND）		inversion（INV）
	‘Linhuang No.1’	‘Muzao’	‘Linhuang No.1’	‘Muzao’	‘Linhuang No.1’	‘Muzao’	‘Linhuang No.1’	‘Muzao’	‘Linhuang No.1’	‘Muzao’	‘Linhuang No.1’	‘Muzao’	‘Linhuang No.1’	‘Muzao’	‘Linhuang No.1’	‘Muzao’	‘Linhuang No.1’	‘Muzao’
NC_029679.1	201	250	184	222	17	28	10.8235	7.92857	6854	7589	1713	1629	480	413	4647	5537	14	10
NC_029680.1	206	164	191	149	15	15	12.7333	9.93333	4736	5322	1121	1089	325	331	3282	3899	8	3
NC_029681.1	187	196	176	188	11	8	16	23.5	4173	4690	1079	968	349	321	2736	3392	9	9
NC_029682.1	252	218	248	216	4	2	62	108	4938	5555	1181	1167	476	419	3272	3965	9	4
NC_029683.1	236	274	224	255	12	19	18.6667	13.4211	5693	6058	1400	1337	481	412	3804	4297	8	12
NC_029684.1	161	235	155	219	6	16	25.8333	13.6875	3959	4525	867	849	193	174	2895	3496	4	6
NC_029685.1	195	155	186	148	9	7	20.6667	21.1429	5456	5707	1298	1187	502	434	3645	4075	11	11
NC_029686.1	90	97	47	45	43	52	1.09302	0.865385	4341	5014	898	844	282	254	3152	3909	9	7
NC_029687.1	134	101	123	90	11	11	11.1818	8.18182	4089	4680	1005	966	313	268	2760	3440	11	6
NC_029688.1	168	223	150	204	18	19	8.33333	10.7368	3636	4019	904	844	292	248	2434	2920	6	7
NC_029689.1	128	85	100	55	28	30	3.57143	1.83333	3552	3763	801	730	240	216	2504	2813	7	4
NC_029690.1	237	265	234	263	3	2	78	131.5	2717	3163	693	674	164	161	1857	2326	3	2
unplaced genomic scaffold	4477	4476	4469	4463	8	13	558.625	343.308	17643	17714	2563	2420	962	856	14102	14425	16	13
Total	6672	6739	6487	6517	185	222	35.0649	29.3559	71787	77705	15523	14704	5059	4507	51090	58494	115	94
