# Supplementary material for: Resequencing and transcriptomic analysis reveal differences in nitrite reductase in jujube fruit (Ziziphus jujuba Mill.)
Source: Plant Methods. 2021 Jul 12;17:75. doi: 10.1186/s13007-021-00776-9 (PMC8274035; doi:10.1186/s13007-021-00776-9)
Supplement: Supplementary file 4 — Additional file 4. LOC107427052 protein sequences from ‘Dongzao’, ‘Linhuang No. 1’ and ‘Muzao’. [file 13007_2021_776_MOESM4_ESM.txt]

>'Dongzao'
MSSFSVRFLSSPPLSSPPPQITRLSATPATSVSPAVAPAEVEVDSGRLEPRVEERDGFWVLKEKFRQGINPPEKVKLEKEPMKLFMEDGIQELAKMSVEEIDKVKLTKDDIDVRLKWLGLFHRRKHQYGRFMMRLKLPNGVTTSAQTRYLASVIRKYGKDGCADVTTRQNWQIRGVVLSDVLEILKGLAEVGLTSLQSGMDNVRNPVGNPLAGIDPQEIVDTRPYTNLLSQFITANSRGNPTITNLPRKWNVCVVGSHDLFEHPHINDLAYMPATKDGKFGFNLLVGGFFSPKRCAEAIPLDAWVSVDDVIPVCKAILETYRDLGTRGNRQKTRMMWLIDELGIEVFRSEVEKRMPEQKLERASAEELVEKKWERRDYLGVHPQRQEGLSYVGLHISVGRVQSKKFRGKHPF*          
>'Linhuang No.1'
MSSFSVRFLSSPPLSSPPPQITRLSATPATSVSPAVAPAEVEVDSGRLEPRVEERDGFWVLKEKFRQGINPPEKVKLEKEPMKLFMEDGIQELAKMSVEEIDKVKLTKDDIDVRLKWLGLFHRRKHQYGRFMMRLKLPNGVTTSAQTRYLASVIRKYGKDGCADVTTRQNWQIRGVVLSDVLEILKGLAEVGLTSLQSGMDNVRNPVGNPLAGIDPQEIVDTRPYTNLLSQFITANSRGNPTITNLPRKWNVCVVGSHDLFEHPHINDLAYMPATKDGKFGFNLLVGGFFSPKRCAEAIPLDAWVSVDDVIPVCKAILETYRDLGTRGNRQKTRMMWLIDELGIEVFRSEVEKRMPEQKLERASAEELVEKKWERRDYLGVHPQRQEGLSYVGLHISVGRVQYSISYIYIYIYIVFLIYRLSLVQMSTQFSCVDIIKDQKISRETPVL   
>'Muzao'
MSSFSVRFLSSPPLSSPPPQITRLSATPATSVSPAVAPAEVEVDSGRLEPRVEERDGFWVLKEKFRQGINPPEKVKLEKEPMKLFMEDGIQELAKMSVEEIDKVKLTKDDIDVRLKWLGLFHRRKHQYGRFMMRLKLPNGVTTSAQTRYLASVIRKYGKDGCADVTTRQNWQIRGVVLSDVLEILKGLAEVGLTSLQSGMDNVRNPVGNPLAGIDPQEIVDTRPYTNLLSQFITANSRGNPTITNLPRKWNVCVVGSHDLFEHPHINDLAYMPATKDGKFGFNLLVGGFFSPKRCAEAIPLDAWVSVDDVIPVCKAILETYRDLGTRGNRQKTRMMWLIDELGIEVFRSEVEKRMPEQKLERASAEELVEKKWERRDYLGVHPQRQEGLSYVGLHISVGRVQ*YFLYIYIYIYSISYI*TFFSANVHTVFLCGYHKRPKNFEGNTRF    
